# Supplementary material for: The R451 site is critical for PTPN18 to exert tumor suppressive effects in breast cancer through the negative regulatory interacting protein fibrillarin
Source: Cell Death Dis. 2026 Jan 20;17(1):168. doi: 10.1038/s41419-025-08395-1 (PMC12876892; doi:10.1038/s41419-025-08395-1)
Supplement: Supplementary file 10 — Supplementary table1-4 [file 41419_2025_8395_MOESM10_ESM.xlsx]

## Sheet: Sheet1
Supplementary Table 1. Sequences of siRNAs used in this study.
Gene	Sequence (5'-3')
si-PTPN18-1	GAGGGACACAGCGACTACA
	TCGAGAGATAGAGAATGGGCGGAAA
si-PTPN18-2	GGACCCUCAAGGUCACAUUTT
	AAUGUGACCUUGAGGGUCCTT
si-FBL	ACUUUGUGAUUUCCAUUAATT
	UUAAUGGAAAUCACAAAGUGU
Supplementary Table 2. Antibodies used in this study.
Antibody	Source
PTPN18	CST (8311)
PTPN18	Invitrogen (PA5-113316)
FBL	Invitrogen (PA5-89262) (MA3-16771)
GAPDH	CST (2118)
HA	Absin (abs830006)
Flag	Absin (abs137958)
HA	Proteintech (51064-2-AP)
Flag	Proteintech (20543-1-AP)
MTOR	CST(2972)
Bax	CST (2772)
Bcl-2	CST (3498)
UB	ABclonal (A19686)
P-tyr	CST (9411)
H2AQ104me1	Active Motif (61606)
Histone H2A Rabbit mAb	ABclonal (A3692)
p44/42 MAPK (Erk1/2)	CST (4695)
SAPK/JNK Antibody	CST (9252)
p38 MAPK	CST (8690)
Phospho-p44/42 MAPK (Erk1/2) (Thr202/Tyr204)	CST (4370)
Phospho-SAPK/JNK (Thr183/Tyr185)	CST (4668)
Phospho-p38 MAPK (Thr180/Tyr182)	CST (4511)
Supplementary Table 3. Primer sequences used in this study for qRT-PCR.
Gene	Sequence (5'-3')
FBL-F	GTCGAGGCGGAGGCTTTAG
FBL-R	CATTCTTCCCCGACTGGTTTC
GAPDH-F	GGAGCGAGATCCCTCCAAAAT
GAPDH-R	GGCTGTTGTCATACTTCTCATGG
PTPN18-F	AGGAGTCCCGTTCTGTGTACC
PTPN18-R	TGCCTCACATAATCCACGGTG
Supplementary Table 4. Primer sequences used in this study for RTL-P.
Name	Sequence (5´to 3´)
con-Fu	ACCTCAGATCAGACGTGGCGACCCG
con-Fd	TAACGGCGAGTGAACAGGGAAGAGC
con-*R	CGGTCTCGTGCCGGTATTTAGCCTTAG
5.8-Fu	CGACTCTTAGCGGTGGATCACTCGGCT
5.8-Fd	CAGGACACATTGATCATCGACACTTCGAAC
5.8-*R	AAGCGACGCTCAGACAGGCGTAGC
18s-1-Fu	AGTACGCACGGCCGGTACAGTGAAAC
18s-1-Fd	GGATGCGTGCATTTATCAGATCAAAACC
18s-1-*R	ATCGAACCCTGATTCCCCGTCACCC
18s-2-Fu	CTCGATGCTCTTAGCTGAGTGTCCCGC
18s-2-Fd	GAATAGGACCGCGGTTCTATTTTGTTGGT
18s-2-*R	CATTCTTGGCAAATGCTTTCGCTCTGG
18s-3-Fu	CCAGAGCGAAAGCATTTGCCAAGAATG
18s-3-Fd	CGAAAGTCGGAGGTTCGAAGACGATCAG
18s-3-*R	CGGGTGAGGTTTCCCGTGTTGAGTCAAAT
18s-4-Fu	TTGACTCAACACGGGAAACCTCACCC
18s-4-Fd	TCTGTGATGCCCTTAGATGTCCGGG
18s-4-*R	TCAACGCAAGCTTATGACCCGCACTTAC
18s-5-Fu	GTAAGTGCGGGTCATAAGCTTGCGTTGA
18s-5-Fd	CGTCGCTACTACCGATTGGATGGTTTAGTG
18s-5-*R	GTTCGACCGTCTTCTCAGCGCTCCG
28s-1-Fu	GGCACGAGACCGATAGTCAACAAGTACCG
28s-1-Fd	CAAGAGGGCGTGAAACCGTTAAGAGGT
28s-1-*R	ACCCGCCGCCGGGTTGAATCCT
28s-2-Fu	TCCTGCTCAGTACGAGAGGAACCGC
28s-2-Fd	GGGCGAAGCTACCATCTGTGGGAT
28s-2-*R	GTTTCCCAGGACGAAGGGCACTCC
28s-3-Fu	TCCGGTAAAGCGAATGATTAGAGGTCTTG
28s-3-Fd	ATGAACCGAACGCCGGGTTAAGGC
28s-3-*R	TTCAGGGCTAGTTGATTCGGCAGGTG
28s-4-Fu	CTGCGGTGAGCCTTGAAGCCTAGGG
28s-4-Fd	TTGAACATGGGTCAGTCGGTCCTGAGAG
28s-4-*R	GATCGGTCGCGTTACCGCACTG
28s-5-Fu	TGTAAATCTCGCGCCGGGCCGTA
28s-5-Fd	GGATAAGGATTGGCTCTAAGGGCTGGGT
28s-5-*R	ATCCACGGGAAGGGCCCGGCT
